# Supplementary material for: Allometric disparity in rodent evolution
Source: Ecol Evol. 2013 Mar 5;3(4):971–84. doi: 10.1002/ece3.521 (PMC3631408; doi:10.1002/ece3.521)
Supplement: Supplementary file 3 [file ece30003-0971-SD3.xls]

## Sheet: Table S1
	Table S1
	Body mass data for Ctenohystrica and muroids, compiled from Nowak (1999)
		Muroids				Average mass (kg)
		Akodon azarae				0.05
		Apodemus sylvaticus				0.04
		Arvicola terrestris				0.285
		Castor fiber				18.47
		Cricetomys gambius				2.4
		Cricetus cricetus				0.566
		Dicrostonyx torquatus				0.086
		Meriones unguiculatus				0.08
		Microtus economus				0.063
		Myopus schisticolor				0.035
		Myospalax fontanierii				0.4315
		Ondatra zibethicus				1.589
		Orzyomys albigularis				0.08
		Pogonomys forbesi				0.084
		Rattus rattus				0.131
		Rhizomys sumatrensis				2.5
		Tachyorctes splendens				0.3
		Ctenohystrica
		Atherurus africanus				2.75
		Bathyergus suillus				1.1015
		Capromys pilorides				7.05
		Cavia porcellus				1
		Chinchilla lanigera				0.9
		Coendou prehensilis				3.4
		Cunciculus paca				12.3
		Dasyprocta leporina				3.3
		Dolichotis patagonum				17
		Erethizon dorsatum				7
		Heterocephalus glaber				0.07
		Hydrochoerous hydrochaeris				66.5
		Hystrix africaeaustralis				25
		Lagostomus maximus				5
		Myocastor coypus				7.5
		Myoprocta acouchy				1.25
		Thryonomys swinderianus				7.5

## Sheet: Table S2
	Table S2
	Allometric coefficients for sciurid species analysed in this study
	or = ominvore resistant
	SE = standard error
	species				Sundasciurus hippurus	Petaurista leucogenys	Menetes berdmorei	Dremonys rufigenis	Rhinosciurus laticaudatus	Callosciurus notatus	Tamias sibiricus	Ratufa bicolor	Tamiops mcclellandii	Exilisciurus exilis	Hylopetes lepidus	Iomys horsfieldii	Lariscus insignis	Petinomys vordermanni	Funambulus palmarum	Paraxerus poensis	Sciurus vulgaris
	N				47	45	40	28	32	34	23	35	37	27	27	27	32	16	20	17	20
	diet				or	or	or	or	unclassified	or	or	or	or	or	or	or	or	or	or	or	or
	premaxilla ventral length				0.2724	0.2304	0.2176	0.2543	0.2177	0.2514	0.2036	0.2259	0.2321	0.3083	0.2498	0.2457	0.2852	0.2421	0.2708	0.247	0.2651
	SE				0.0185	0.0231	0.017	0.0151	0.0141	0.0133	0.0112	0.0191	0.0096	0.0144	0.0065	0.014	0.018	0.0091	0.011	0.0152	0.0076
	premaxilla width at max suture				0.2331	0.3267	0.2165	0.2504	0.2399	0.2246	0.232	0.2594	0.2737	0.2072	0.1864	0.2264	0.2507	0.1913	0.2656	0.2201	0.2453
	SE				0.01009	0.01032	0.01279	0.01007	0.00999	0.01427	0.01901	0.01008	0.0978	0.01016	0.00695	0.00943	0.01076	0.0078	0.0103	0.0114	0.0068
	palatine length				0.336	0.2208	0.2022	0.2365	0.2549	0.2899	0.2456	0.1614	0.2589	0.2438	0.3159	0.2477	0.2506	0.2475	0.2302	0.2775	0.2334
	SE				0.01098	0.00881	0.0155	0.01181	0.0101	0.01228	0.01531	0.01146	0.0865	0.00739	0.01123	0.00988	0.00704	0.0079	0.0088	0.014	0.0081
	palatine width				0.2091	0.2569	0.2	0.2488	0.2828	0.2054	0.2457	0.2932	0.2383	0.2031	0.2731	0.2569	0.2301	0.2377	0.2245	0.2418	0.2585
	SE				0.1017	0.0622	0.0155	0.01107	0.01481	0.01464	0.01253	0.00886	0.00965	0.01131	0.00938	0.00851	0.00999	0.01036	0.0177	0.0098	0.009
	occipital condyles width				0.2004	0.2288	0.1806	0.2325	0.2487	0.2789	0.2255	0.2213	0.2035	0.2252	0.1989	0.243	0.2064	0.2206	0.2501	0.2451	0.2578
	SE				0.00871	0.00762	0.01568	0.01039	0.00974	0.00961	0.01407	0.00778	0.00638	0.01214	0.01035	0.00768	0.00893	0.00936	0.0103	0.0126	0.0091
	skull length				0.2373	0.2456	0.247	0.2337	0.2362	0.2308	0.2475	0.2436	0.2239	0.2452	0.2433	0.2244	0.2348	0.2287	0.2208	0.24	0.2494
	SE				0.00796	0.00699	0.00954	0.00848	0.0084	0.01253	0.01374	0.00917	0.00913	0.00932	0.00787	0.00839	0.01138	0.0834	0.0089	0.0251	0.0083
	nasal length				0.2554	0.1976	0.2788	0.218	0.2337	0.2482	0.2406	0.2275	0.2569	0.2586	0.2727	0.2504	0.2406	0.2153	0.2976	0.2545	0.2315
	SE				0.00693	0.00745	0.01286	0.00809	0.00777	0.01311	0.00844	0.0997	0.0102	0.01138	0.00699	0.00941	0.0093	0.01125	0.0118	0.019	0.01
	nasal width				0.2724	0.2879	0.2966	0.2382	0.2314	0.2194	0.2394	0.2417	0.2066	0.226	0.2813	0.258	0.2366	0.2791	0.212	0.2233	0.2486
	SE				0.00699	0.01025	0.01088	0.00719	0.00501	0.01022	0.01374	0.01072	0.00837	0.1214	0.01057	0.00769	0.00711	0.1213	0.016	0.0093	0.0066
	frontal midline length				0.2442	0.2854	0.2351	0.2444	0.246	0.2172	0.2544	0.2926	0.2441	0.2502	0.2619	0.2113	0.2392	0.2217	0.2016	0.2602	0.2409
	SE				0.0099	0.0071	0.01155	0.00749	0.00845	0.01198	0.00908	0.01003	0.00896	0.00932	0.00531	0.01016	0.00761	0.00761	0.0221	0.0095	0.007
	parietal midline length				0.2277	0.2084	0.2479	0.2373	0.2431	0.2346	0.2381	0.1947	0.2558	0.2323	0.2983	0.2277	0.2475	0.3079	0.2116	0.2193	0.2377
	SE				0.00745	0.0119	0.01277	0.00983	0.00859	0.01333	0.01069	0.00729	0.01048	0.01138	0.00896	0.00824	0.00871	0.0077	0.0126	0.014	0.0081
	jugal length				0.2138	0.2448	0.2307	0.2516	0.2275	0.2362	0.2391	0.2431	0.2137	0.2454	0.232	0.2587	0.2549	0.3011	0.3125	0.2417	0.2591
	SE				0.0896	0.01205	0.01151	0.00726	0.00813	0.0104	0.0137	0.00781	0.0088	0.0077	0.01015	0.00936	0.01026	0.00792	0.0109	0.0093	0.0065
	length of dental diastema				0.2587	0.1871	0.2647	0.2488	0.2337	0.2066	0.2401	0.2641	0.2278	0.2719	0.2203	0.2176	0.2557	0.2036	0.2119	0.2335	0.2315
	SE				0.01377	0.01031	0.00881	0.00896	0.00778	0.00954	0.01508	0.87	0.01273	0.00955	0.00881	0.00849	0.01115	0.00933	0.0114	0.015	0.0061
	max interorbital width				0.243	0.2194	0.3018	0.2544	0.2465	0.2495	0.2447	0.2452	0.2359	0.2398	0.1865	0.2469	0.2431	0.2321	0.2219	0.2275	0.2756
	SE				0.01401	0.0168	0.00941	0.013	0.00524	0.01771	0.00984	0.00825	0.00902	0.00762	0.009	0.00915	0.0089	0.00906	0.0114	0.0108	0.0079
	basioccipital length				0.2366	0.1743	0.2304	0.2369	0.237	0.2414	0.2661	0.2593	0.2358	0.271	0.2237	0.2135	0.2261	0.2488	0.2218	0.2254	0.2398
	SE				0.01	0.00904	0.01773	0.00825	0.01362	0.00897	0.0121	0.00818	0.00967	0.00945	0.00728	0.00867	0.00881	0.00865	0.018	0.009	0.0081
	basioccipital width				0.2189	0.2708	0.2227	0.2361	0.2554	0.2485	0.2412	0.2146	0.2632	0.2527	0.2249	0.2645	0.2541	0.2605	0.2384	0.2236	0.2297
	SE				0.00962	0.00837	0.0153	0.00608	0.0155	0.015	0.01409	0.00891	0.01027	0.0997	0.01057	0.01028	0.00969	0.00714	0.0149	0.0199	0.0092
	basisphenoid length				0.2236	0.2037	0.2567	0.2471	0.2688	0.224	0.2637	0.2692	0.2921	0.2452	0.2367	0.2666	0.2268	0.2212	0.2609	0.2646	0.197
	SE				0.00801	0.01205	0.1242	0.00954	0.00807	0.00996	0.01615	0.00852	0.00961	0.01974	0.00903	0.00693	0.01025	0.01019	0.0104	0.0217	0.0081
	basisphenoid width				0.2047	0.2787	0.268	0.251	0.2096	0.2937	0.2493	0.2301	0.213	0.164	0.1573	0.2528	0.2312	0.2307	0.238	0.2675	0.2096
	SE				0.0145	0.0133	0.01249	0.01106	0.0117	0.01205	0.01725	0.0124	0.0863	0.00842	0.0111	0.01032	0.01027	0.00973	0.0116	0.0178	0.007
	pc1 % variance				90.56	89.11	92.74	90.01	90.1	90.07	90.62	89.33	90.28	85.09	91.24	90.73	92.23	89.23	91.22	95.44	94.04
	pc2 % variance				2.63	3.89	2.12	2.77	4.73	3.07	2.63	2.95	2.6	8.96	3.41	2.8	2.49	4.36	4.87	1.83	2.1
	Bootstrap CI lower				0.225174	0.219897	0.225283	0.237574	0.23383	0.2292	0.235818	0.225309	0.228517	0.225352	0.21931	0.231671	0.233282	0.228595	0.222808	0.23181	0.231721
	Bootstrap CI Upper				0.254581	0.258766	0.256472	0.247145	0.250217	0.253552	0.248881	0.255859	0.251601	0.255975	0.259129	0.250612	0.24939	0.256347	0.255103	0.249166	0.252352
	Cranial size (measured specimens [mm])
	Minimum				33.2952	43.0923	27.0541	32.4258	32.552	29	24.8787	37.6807	19.9204	17.7	23.0544	26.9974	30.3606	19.2835	23.424	21.7248	29.2574
	Maximum				60.4969	72.54	51.5344	55.0887	57.338	52.4582	41.37	71.93	35.5976	27.0033	42.4836	45.7379	54.3971	33.4189	41.75	38.73	54.8109
	% range				44.9637	40.5951	47.5029	41.1389	43.2279	44.7179	39.8629	47.6148	44.0401	34.4526	45.7334	40.9737	44.1871	42.2978	43.8946	43.907	46.6212

## Sheet: Table S3
		Table S3
		Angle measurements (degrees) between sciurid species
	1	flying
	2	ground
	3	tree
	a	Clade II
	b	Clade III
	c	Clade IV				a	c	a	a	a	a	b	d	a	a	c	c	a	c	a	b	c
	d	Clade V				3	1	2	3	3	3	2	3	3	3	1	1	2	1	3	3	3
						Sundasciurus hippurus	Petaurista leucogenys	Menetes berdmorei	Dremonys rufigenis	Rhinosciurus laticaudatus	Callosciurus notatus	Tamias sibiricus	Ratufa bicolor	Tamiops mcclellandii	Exilisciurus exilis	Hylopetes lepidus	Iomys horsfieldii	Lariscus insignis	Petinomys vordermanni	Funambulus palmarum	Paraxerus poensis	Sciurus vulgaris
		a	3	Sundasciurus hippurus			13.0529	9.31234	8.19199	8.87531	8.974	8.57965	12.8578	10.9587	7.90674	8.23602	9.01553	6.75041	10.5281	11.2094	7.5537	8.60753
		c	1	Petaurista leucogenys				12.1007	9.08407	10.5203	11.5552	10.5298	10.9379	13.0997	14.6834	14.92	9.83494	9.97357	12.3236	12.0082	10.6333	10.0166
		a	2	Menetes berdmorei					6.73763	8.90379	9.75276	6.17212	9.17893	11.0886	9.86903	12.3467	7.34621	7.31357	9.38358	10.4584	8.22852	8.48254
		a	3	Dremonys rufigenis						4.76496	6.7972	4.15491	7.06688	9.10817	7.84992	10.9176	4.63991	3.70981	7.68828	7.64522	4.73426	4.60676
		a	3	Rhinosciurus laticaudatus							8.24001	4.18913	7.79093	8.34277	8.6542	9.30451	5.15644	6.51725	8.62832	9.02817	5.64088	6.16319
		a	3	Callosciurus notatus								7.28652	12.6574	11.1604	10.3516	12.529	6.4241	7.50259	9.26149	8.4354	5.48638	7.90591
		b	2	Tamias sibiricus									7.21058	8.75701	8.65207	10.3039	5.57235	6.27588	8.07124	8.85859	4.73667	6.7513
		d	3	Ratufa bicolor										11.6228	10.8084	13.9849	9.45469	9.29818	12.4012	11.0901	9.10385	8.6048
		a	3	Tamiops mcclellandii											10.8713	12.159	9.50652	9.16096	12.1282	10.9129	9.40636	10.9633
		a	3	Exilisciurus exilis												10.1563	9.18462	6.18783	10.0582	9.58537	8.66667	7.67685
		c	1	Hylopetes lepidus													10.5317	9.80816	9.32889	13.0046	10.0326	10.6729
		c	1	Iomys horsfieldii														5.70386	7.35073	6.51005	5.13877	6.51323
		a	2	Lariscus insignis															7.60068	7.39129	5.96621	5.26745
		c	1	Petinomys vordermanni																10.2276	9.23729	7.8647
		a	3	Funambulus palmarum																	7.59264	8.46117
		b	3	Paraxerus poensis																		7.24748
		c	3	Sciurus vulgaris

## Sheet: Table S4
	Table S4
	Angle measurements (degrees) between ontogenetic trajectories and the isometric vector
							Angle (degrees)
		Sciuridae		Sundasciurus hippurus			7.61
				Petaurista leucogenys			3.488
				Menetes berdmorei			6.488
				Dremonys rufigenis			2.431
				Rhinosciurus laticaudatus			4.149
				Callosciurus notatus			6.108
				Tamias sibiricus			3.365
				Ratufa bicolor			7.6614
				Tamiops mcclellandii			8.788
				Exilisciurus exilis			7.342
				Hylopetes lepidus			9.843
				Iomys horsfieldii			4.3007
				Lariscus insignis			4.013
				Petinomys vordermanni			7.34
				Funambulus palmarum			7.3094
				Paraxerus poensis			4.207
				Sciurus vulgaris			4.5876
		Muroid		Akodon azarae			8.29586
				Apodemus sylvaticus			14.6222
				Arvicola terrestris			13.754
				Castor fiber			18.241
				Cricetomys gambius			12.273
				Cricetus cricetus			14.6034
				Dicrostonyx torquatus			11.3332
				Meriones unguiculatus			9.31836
				Microtus economus			13.3335
				Myopus schisticolor			13.6237
				Myospalax fontanierii			13.7059
				Ondatra zibethicus			14.2273
				Orzyomys albigularis			14.5927
				Pogonomys forbesi			12.2814
				Rattus rattus			13.1403
				Rhizomys sumatrensis			18.5676
				Tachyoryctes splendens			8.23625
		Ctenohystrica		Atherurus africanus			11.4641
				Bathyergus suillus			12.4636
				Capromys pilorides			9.40388
				Cavia porcellus			19.0473
				Chinchilla lanigera			15.5033
				Coendou prehensilis			11.6867
				Cunciculus paca			11.5334
				Dasyprocta leporina			15.7448
				Dolichotis patagonum			17.3743
				Erethizon dorsatum			10.6896
				Heterocephalus glaber			17.1122
				Hydrochoerous hydrochaeris			13.872
				Hystrix africaeaustralis			12.7854
				Lagostomus maximus			10.0583
				Myocastor coypus			9.85539
				Myoprocta acouchy			15.6042
				Thryonomys swinderianus			7.32462

## Sheet: Table S5
	Table S5
	Matrix of angle measurements (degrees) between sciurid (x) and muroid and Ctenohystrica (y) species
				Sundasciurus hippurus	Petaurista leucogenys	Menetes berdmorei	Dremonys rufigenis	Rhinosciurus laticaudatus	Callosciurus notatus	Tamias sibiricus	Ratufa bicolor	Tamiops mcclellandii	Exilisciurus exilis	Hylopetes lepidus	Iomys horsfieldii	Lariscus insignis	Petinomys vordermanni	Funambulus palmarum	Paraxerus poensis	Sciurus vulgaris
	Akodon azarae			9.45127	12.0375	10.4949	8.6714	9.79471	11.7488	9.79961	10.8564	13.016	8.21768	8.95855	9.14265	7.35426	8.13737	9.14789	9.74137	6.8736
	Apodemus sylvaticus			17.0395	17.7262	19.8575	15.3816	14.9548	12.5984	15.5977	18.2879	18.8193	17.762	16.8964	9.14265	7.35426	8.13737	9.14789	9.74137	6.8736
	Arvicola terrestris			16.7187	17.0067	16.7822	13.6719	14.2395	13.6733	14.2642	17.3191	17.0764	18.4449	15.1183	13.828	14.7553	13.0756	15.4999	13.2245	15.0163
	Dicrostonyx torquatus			13.9611	15.1401	14.9505	11.5946	9.44894	14.3524	11.6809	13.7285	14.129	14.5907	10.3783	11.5276	12.3958	10.6872	15.0243	12.9169	11.1344
	Myospalax fontanierii			16.1747	16.5683	15.6226	14.1988	14.9529	14.475	14.4991	18.3915	16.1936	15.8517	13.1608	14.4647	13.2863	9.94885	16.0968	14.7841	14.9972
	Ondatra zibethicus			16.6362	15.4395	13.489	13.5244	13.0589	15.496	13.5065	15.1302	16.1421	19.0496	18.2805	13.1908	15.2551	16.1037	17.3096	14.6283	14.4423
	Rattus rattus			12.7079	18.1232	14.8865	13.2439	14.9428	14.7829	14.2145	15.7925	14.934	10.0677	14.6504	14.2534	10.9142	14.8631	10.8719	12.7626	13.7659
	Chincilla lanigera			12.809	19.6118	19.2515	15.7891	14.3604	16.0952	16.1416	19.557	15.1471	13.8465	13.4419	15.0213	14.5754	17.2404	16.3864	14.1505	17.0119
	Coendou prehensilis			13.2886	16.8922	11.3843	11.5971	11.9518	15.5342	12.2313	13.1188	13.8093	11.6645	10.2554	11.377	10.9205	10.7648	13.1408	12.2952	12.8691
	Dolichotis patagonum			20.1479	21.4058	19.5815	17.4941	14.5359	21.0913	16.5948	14.9528	18.3652	19.4604	16.5177	16.1605	18.9171	19.4962	18.6889	16.8864	18.5879
	Erethizon dorsatum			15.0726	15.3951	10.8252	10.7605	13.0284	13.011	11.5331	11.8994	14.0228	9.84488	16.6584	11.9306	10.6208	12.5689	10.7419	12.0436	12.1199
	Heterocephalus glaber			18.3918	16.5351	21.6972	16.8956	17.078	18.1146	18.2174	19.0056	19.2087	19.2537	18.5275	15.8817	16.7593	17.8912	13.989	16.7546	17.0608
	Hydrochoerous hydrochaeris			13.8489	19.0114	15.8362	13.9882	12.6552	17.8099	14.1714	13.8442	14.3781	12.6934	12.868	13.8388	13.2914	16.5995	14.827	14.2048	14.9257
	Hystrix africaeaustralis			8.95552	17.3021	11.3772	13.7695	13.3064	14.278	11.8531	16.7948	13.7651	13.2687	10.1391	13.4903	12.9331	13.2281	15.9876	12.7991	15.0076
	Lagostomus maximus			12.3594	16.1082	13.1153	10.4265	9.40407	13.1144	10.3108	10.5714	11.7197	10.5524	11.9004	10.4466	10.4121	14.3203	10.5307	8.95025	12.0345
	Myocastor coypus			8.67982	15.7167	13.0748	9.74938	10.3873	10.9272	10.9368	13.7747	11.7515	9.53079	10.1769	10.1769	8.2509	12.4788	11.0817	8.44244	11.2892
	Myoprocta acouchy			19.1816	16.2536	17.3663	14.7973	15.3252	17.8181	16.2789	14.6236	17.1472	18.4442	19.3815	13.8682	15.545	18.0868	15.2575	15.5412	16.6568
	Castor fiber			20.889	20.2634	19.7426	19.7426	17.1519	21.6655	17.7866	16.9131	19.7152	21.5926	19.5448	18.7173	18.7284	19.3715	21.3528	19.5354	18.8204
	Cricetomys gambius			13.5051	15.5066	12.7693	12.0078	11.7749	16.7405	12.0467	10.6189	13.1682	12.6541	14.201	12.6299	11.891	14.9175	12.6756	13.7082	12.4621
	Cricetus cricetus			14.2545	19.0645	15.3533	15.1447	15.3621	17.7878	15.0568	15.8571	14.5182	13.4329	14.4444	15.7578	13.8021	17.3786	12.8918	14.679	16.3679
	Meriones unguiculatus			11.1744	15.104	9.30015	9.51531	10.7396	10.6272	10.237	11.7477	12.8072	9.84129	14.8261	10.4145	9.06454	12.8619	9.65099	9.99888	8.70932
	Microtus economus			16.4994	16.684	15.9172	14.1836	12.9143	15.3855	13.0269	15.7379	15.4917	14.6553	13.1811	14.7003	14.9907	11.4459	17.1969	14.8657	14.3265
	Myopus schisticolor			17.9165	13.6667	14.0952	13.584	14.3822	16.353	14.7134	15.615	16.8322	17.1635	15.6565	13.4334	13.7671	11.3536	16.5585	16.0869	14.0582
	Orzyomys albigularis			10.4881	20.3477	15.4286	15.2077	15.5948	14.754	15.1272	19.0861	15.7929	12.1535	13.1032	15.5316	13.2654	16.0331	14.4192	13.3295	15.3292
	Pogonomys forbesi			11.9161	16.0704	14.4443	11.9775	13.7678	13.7084	14.5054	14.361	15.6736	10.4579	14.2564	12.1723	10.8716	14.9265	12.2101	12.0673	11.7724
	Rhizomys sumatrensis			21.8446	20.0797	21.3784	18.6347	16.8272	22.253	18.6608	16.2544	20.0038	20.242	18.056	17.9651	19.1497	19.6784	19.7003	19.1511	18.6656
	Tachyoryctes splendens			10.9152	13.1908	9.10386	8.59385	9.23462	11.5778	8.85352	12.2138	11.887	10.6105	10.0945	10.1379	8.46229	6.42777	12.3815	11.3227	8.23764
	Atherurus africanus			11.9954	14.951	13.8296	11.0794	13.7935	11.6532	12.4556	13.9596	14.7403	11.8097	14.8547	11.9165	9.87069	13.8266	11.1029	9.95298	12.8388
	Bathyergus suillus			15.5101	14.314	14.8684	12.0863	13.6996	14.8965	12.7692	13.6838	15.1251	15.622	13.7936	13.4794	12.0705	12.4105	13.2932	12.1111	14.1086
	Capromys pilorides			9.31171	13.2015	11.9194	8.65743	10.7167	11.6241	10.6974	11.6553	12.3751	9.26846	12.3011	9.29915	7.59487	11.6604	8.39559	9.27896	9.42772
	Cavia porcellus			19.2021	25.1135	20.4872	19.2476	19.6321	21.271	20.0682	21.4625	19.1094	16.2088	17.2239	19.6442	17.4198	19.0086	18.913	19.4583	20.4276
	Cunciculus paca			14.0584	17.4851	14.82	10.9317	11.6456	16.0936	12.4621	8.86871	14.8233	10.0407	14.5968	12.3948	10.8482	15.0735	11.1053	12.3735	11.3379
	Dasyprocta leporina			15.8777	20.4073	18.178	16.0388	14.2573	17.8843	14.8385	15.8445	15.5246	16.2072	15.0182	15.5293	16.335	18.7257	17.3804	14.4318	18.0736
	Thryonomys swinderianus			4.49518	16.734	11.6328	7.95161	5.3595	10.3112	7.50341	10.0564	10.6298	4.403	6.29757	8.32627	7.30487	11.1508	10.4667	7.51751	6.36747

## Sheet: Table S6
	Table S6
	Canonical Variates Analysis results
	Function	Eigenvalue	% variance	% variance cumulative	Canonical correlation
	1	1.968	59.8	59.8	0.814
	2	0.934	28.4	88.2	0.695
	3	0.387	11.8	100	0.528
			Predicted group membership
	Original		hs		oh		hh		os		TOTAL
		hs	5(62.5%)		1(12.5%)		2(25%)		0 (0%)		8 (100%)
		oh	0 (0%)		17(94.4%)		1(5.6%)		0 (0%)		18 (100%)
		hh	1 (5.6%)		0(0%)		16 (88.9%)		1 (5.6%)		18 (100%)
		os	0 (0%)		1 (16.7%)		1 (16.7%)		4(66.7%)		6 (100%)
		ungrouped			1(100%)
		ungrouped = Rhinosciurus laticaudatus (insectivore)
		82.0% classification success
			Predicted group membership
	Original		hs		oh		hh		os		TOTAL
		hs	6(75.0%)		0(0%)		2(25.0%)		0(0%)		8 (100%)
		oh	0(0%)		14(77.8%)		1(5.6%)		3(16.7%)		18 (100%)
		hh	3(16.7%)		4(22.2%)		10(55.6%)		1(5.6%)		18(100%)
		os	0(0%)		0(0%)		1(16.7%)		5(83.3%)		6(100%)
		ungrouped			1(100%)
		ungrouped = Rhinosciurus laticaudatus (insectivore)
		70.0% cross validated
